# Supplementary material for: A Comprehensive Survey of Retracted Articles from the Scholarly Literature
Source: PLoS One. 2012 Oct 24;7(10):e44118. doi: 10.1371/journal.pone.0044118 (PMC3480361; doi:10.1371/journal.pone.0044118)
Supplement: Figure S1 — Ratios of retractions/WoS 2010 record counts for the 244 WoS Categories. Because the published literature of scholarly fields differ in size, comparing retraction figures among different fields requires that they be normalized. Here we use the number of Web of Science records for 2010 as a measure of the size of the literature in each of the 244 WoS categories. The ratios of retractions/WoS record counts give some indication of relative proportions of articles in each field which have been retracted. (XLSX) [file pone.0044118.s001.xlsx]

## Sheet: Sheet1
Supplementary Figure S1. Ratios of retractions/WoS 2010 record counts for the 244 WoS Categories.
WoS Category	Retracted articles	WoS 2010 Record Count	Retractions/WoS records
Anesthesiology	118	5801	0.0203413
Crystallography	136	10877	0.0125034
Integrative & Complementary Medicine	16	1701	0.00940623
Developmental Biology	63	7076	0.00890334
Multidisciplinary Sciences	200	25414	0.00786968
Biochemistry & Molecular Biology	419	61090	0.00685873
Biophysics	94	14504	0.00648097
Cell Biology	198	30642	0.00646172
Materials Science, Composites	14	2579	0.00542846
Medicine, Research & Experimental	116	21462	0.0054049
Otorhinolaryngology	31	5984	0.00518048
Immunology	152	30045	0.00505908
Genetics & Heredity	114	22767	0.00500725
Chemistry, Medicinal	67	13948	0.00480356
Virology	39	8378	0.00465505
Toxicology	55	11822	0.00465234
Engineering, Industrial	18	3931	0.00457899
Respiratory System	55	12793	0.00429923
Engineering, Manufacturing	18	4233	0.0042523
Engineering, Environmental	41	9881	0.00414938
Critical Care Medicine	34	8647	0.003932
Neurosciences	169	44432	0.00380356
Medicine, Legal	6	1578	0.00380228
Neuroimaging	9	2465	0.00365112
Pharmacology & Pharmacy	164	46007	0.00356467
Obstetrics & Gynecology	65	18364	0.00353953
Microbiology	65	18976	0.00342538
Peripheral Vascular Disease	70	20499	0.0034148
Physiology	44	13294	0.00330976
Cardiac & Cardiovascular Systems	107	32595	0.00328271
Medical Laboratory Technology	13	3961	0.003282
Surgery	152	46860	0.0032437
Orthopedics	34	10876	0.00312615
Plant Sciences	62	20399	0.00303936
Hematology	100	33622	0.00297424
Cell & Tissue Engineering	6	2020	0.0029703
Agricultural Engineering	8	2793	0.0028643
Oncology	145	50898	0.00284883
Biotechnology & Applied Microbiology	81	28795	0.00281299
Engineering, Civil	34	12247	0.00277619
Medicine, General & Internal	108	40560	0.00266272
Chemistry, Organic	54	20502	0.00263389
Computer Science, Theory & Methods	16	6092	0.0026264
Andrology	2	763	0.00262123
Environmental Sciences	82	32240	0.00254342
Dentistry, Oral Surgery & Medicine	23	9152	0.00251311
Biology	41	16440	0.00249392
Anatomy & Morphology	5	2015	0.00248139
Imaging Science & Photographic Technology	4	1643	0.00243457
Infectious Diseases	38	16216	0.00234336
Gastroenterology & Hepatology	60	25680	0.00233645
Transplantation	26	11136	0.00233477
Ophthalmology	23	9866	0.00233124
Materials Science, Ceramics	10	4314	0.00231803
Endocrinology & Metabolism	67	29268	0.00228919
Chemistry, Analytical	44	19697	0.00223384
Construction & Building Technology	10	4515	0.00221484
Physics, Condensed Matter	58	26914	0.00215501
Entomology	13	6129	0.00212106
Mineralogy	5	2360	0.00211864
Operations Research & Management Science	15	7139	0.00210113
Clinical Neurology	90	43002	0.00209293
Rheumatology	17	8175	0.00207951
Geriatrics & Gerontology	12	5856	0.00204918
Chemistry, Physical	89	43957	0.00202471
Chemistry, Multidisciplinary	95	47575	0.00199685
Urology & Nephrology	37	18611	0.00198807
Polymer Science	31	15658	0.00197982
Electrochemistry	18	9118	0.00197412
Tropical Medicine	6	3158	0.00189994
Emergency Medicine	8	4269	0.00187398
Mathematics, Applied	40	21455	0.00186437
Biochemical Research Methods	29	15582	0.00186112
Radiology, Nuclear Medicine & Medical Imaging	48	25798	0.00186061
Nursing	17	9162	0.00185549
Nuclear Science & Technology	15	8107	0.00185025
Mathematics, Interdisciplinary Applications	13	7076	0.0018372
Physics, Applied	77	42014	0.00183272
Physics, Atomic, Molecular & Chemical	31	17054	0.00181776
Materials Science, Coatings & Films	11	6083	0.00180832
Microscopy	2	1106	0.00180832
Nutrition & Dietetics	19	10573	0.00179703
Remote Sensing	4	2242	0.00178412
Physics, Fluids & Plasmas	14	7961	0.00175857
Medical Ethics	2	1138	0.00175747
Psychiatry	43	24744	0.0017378
Chemistry, Inorganic & Nuclear	22	12698	0.00173256
Computer Science, Cybernetics	2	1163	0.00171969
Materials Science, Biomaterials	8	4654	0.00171895
Reproductive Biology	17	10089	0.001685
Acoustics	7	4166	0.00168027
Sport Sciences	19	11411	0.00166506
Physics, Mathematical	17	10225	0.00166259
Physics, Multidisciplinary	38	22910	0.00165866
Psychology, Mathematical	1	614	0.00162866
Chemistry, Applied	20	12395	0.00161355
Robotics	2	1253	0.00159617
Engineering, Mechanical	22	13863	0.00158696
Rehabilitation	11	6942	0.00158456
Instruments & Instrumentation	19	12013	0.00158162
Food Science & Technology	30	19174	0.00156462
Parasitology	7	4516	0.00155004
Social Issues	4	2581	0.00154979
Mechanics	23	14885	0.00154518
Materials Science, Multidisciplinary	87	56432	0.00154168
Physics, Nuclear	9	5871	0.00153296
Allergy	6	3946	0.00152053
International Relations	6	4115	0.00145808
Behavioral Sciences	9	6210	0.00144928
Water Resources	15	10415	0.00144023
Engineering, Biomedical	14	9843	0.00142233
Energy & Fuels	23	16378	0.00140432
Pathology	24	17167	0.00139803
Ecology	22	16068	0.00136918
Evolutionary Biology	9	6682	0.0013469
Materials Science, Characterization & Testing	3	2295	0.00130719
Nanoscience & Nanotechnology	27	20987	0.00128651
Geography, Physical	5	3890	0.00128535
Computer Science, Interdisciplinary Applications	14	11164	0.00125403
Engineering, Chemical	33	26336	0.00125304
Zoology	17	13607	0.00124936
Geosciences, Multidisciplinary	20	16563	0.00120751
Agronomy	9	7509	0.00119856
Agriculture, Dairy Animal Science	8	6740	0.00118694
Psychology, Social	4	3371	0.00118659
Computer Science, Hardware & Architecture	5	4218	0.0011854
Pediatrics	26	22260	0.00116801
Biodiversity & Conservation	4	3490	0.00114613
Computer Science, Artificial Intelligence	10	8871	0.00112727
Engineering, Multidisciplinary	11	9801	0.00112233
Psychology, Psychoanalysis	1	913	0.00109529
Mycology	2	1846	0.00108342
Engineering, Ocean	1	927	0.00107875
Criminology & Penology	2	1965	0.00101781
Sociology	7	6956	0.00100633
Mathematics	21	21028	0.000998668
Dermatology	13	13421	0.000968631
Social Sciences, Biomedical	3	3138	0.000956023
Psychology	8	8646	0.000925283
Meteorology & Atmospheric Sciences	9	9763	0.000921848
Veterinary Sciences	17	18933	0.000897903
Medical Informatics	2	2268	0.000881834
Psychology, Developmental	4	4540	0.000881057
Engineering, Electrical & Electronic	37	42815	0.000864183
Public, Environmental & Occupational Health	24	28030	0.000856225
Literary Theory & Criticism	1	1180	0.000847458
Automation & Control Systems	6	7231	0.000829761
Mathematical & Computational Biology	4	4903	0.000815827
Linguistics	4	4978	0.000803536
Metallurgy & Metallurgical Engineering	11	14305	0.000768962
Thermodynamics	5	6555	0.000762777
Statistics & Probability	6	8040	0.000746269
Political Science	7	9430	0.000742312
Engineering, Petroleum	2	2701	0.000740466
Marine & Freshwater Biology	7	9663	0.000724413
Geology	2	2778	0.000719942
Agriculture, Multidisciplinary	5	6967	0.000717669
Planning & Development	2	2857	0.000700035
Transportation Science & Technology	2	2885	0.000693241
Oceanography	4	5866	0.000681896
Health Care Sciences & Services	7	10291	0.000680206
Geochemistry & Geophysics	8	11792	0.000678426
Fisheries	3	4598	0.000652458
Spectroscopy	5	7668	0.000652061
Computer Science, Software Engineering	5	7683	0.000650787
Psychology, Experimental	5	7705	0.000648929
Optics	14	21839	0.000641055
Law	3	4894	0.000612996
Psychology, Multidisciplinary	5	8363	0.000597872
Education, Scientific Disciplines	2	3489	0.00057323
Computer Science, Information Systems	5	9358	0.000534302
Geography	2	3864	0.000517598
Business, Finance	2	3929	0.000509035
History & Philosophy of Science	2	3944	0.000507099
Telecommunications	5	9886	0.000505766
Soil Science	2	3995	0.000500626
Forestry	2	4105	0.000487211
Mining & Mineral Processing	1	2077	0.000481464
Physics, Particles & Fields	5	10440	0.000478927
Engineering, Geological	1	2100	0.00047619
Family Studies	1	2119	0.000471921
Women’s Studies	1	2220	0.00045045
Business	3	6683	0.0004489
Social Work	1	2289	0.000436872
Ethics	1	2557	0.000391083
Economics	7	18219	0.000384214
Psychology, Biological	1	2662	0.000375657
Psychology, Clinical	3	7990	0.000375469
Astronomy & Astrophysics	6	16547	0.000362603
Architecture	1	3019	0.000331236
Communication	1	3114	0.00032113
Art	2	6445	0.000310318
Religion	2	7225	0.000276817
Horticulture	1	3632	0.00027533
Area Studies	1	4226	0.00023663
Education & Educational Research	2	8560	0.000233645
Social Sciences, Interdisciplinary	1	4692	0.000213129
Substance Abuse	1	4865	0.00020555
Management	1	8837	0.000113161
Information Science & Library Science	1	9341	0.000107055
History	1	20022	4.99451e-05
Humanities, Multidisciplinary	0	12407	0
Music	0	7142	0
Literary Reviews	0	6998	0
Philosophy	0	6865	0
Health Policy & Services	0	6580	0
Literature	0	6073	0
Anthropology	0	5986	0
Literature, Romance	0	3732	0
Psychology, Applied	0	3552	0
Film, Radio, Television	0	3371	0
Archaeology	0	2883	0
Engineering, Aerospace	0	2612	0
Psychology, Educational	0	2608	0
Paleontology	0	2512	0
Hospitality, Leisure & Sport Tourism	0	2284	0
Transportation	0	2261	0
Social Sciences, Mathematical Methods	0	2170	0
Classics	0	2137	0
Medieval Renaissance Studies	0	2104	0
Limnology	0	2097	0
Public Administration	0	2020	0
Urban Studies	0	1857	0
Asian Studies	0	1803	0
Dance	0	1721	0
History of Social Sciences	0	1714	0
Materials Science, Textiles	0	1672	0
Materials Science, Paper & Wood	0	1536	0
Theater	0	1504	0
Poetry	0	1395	0
Education, Special	0	1271	0
Ornithology	0	1166	0
Ergonomics	0	1139	0
Demography	0	1068	0
Industrial Relations & Labor	0	1033	0
Ethnic Studies	0	966	0
Literature, German, Dutch & Scandinavian	0	839	0
Literature, British Isles	0	821	0
Literature, African, Australian & Canadian	0	746	0
Literature, American	0	718	0
Folklore	0	656	0
Agricultural Economics Policy	0	597	0
Engineering, Marine	0	598	0
Literature, Slavic	0	602	0
